# Supplementary material for: Using adopted individuals to partition indirect maternal genetic effects into prenatal and postnatal effects on offspring phenotypes
Source: eLife. 2022 Jul 13;11:e73671. doi: 10.7554/eLife.73671 (PMC9323003; doi:10.7554/eLife.73671)
Supplement: Source code 1. [file elife-73671-code1.zip]

Archive with 1 entries (1 files):
- 07-09-2021-RA-eLife-73671/Source Code File.docx
